# Supplementary material for: Sex as a Critical Variable in Basic and Pre-Clinical Studies of Fibrodysplasia Ossificans Progressiva
Source: Biomolecules. 2024 Feb 1;14(2):177. doi: 10.3390/biom14020177 (PMC10886767; doi:10.3390/biom14020177)
Supplement: Supplementary file 1 [file biomolecules-14-00177-s001.zip]

Archive with 1 entries (1 files):
- biomolecules-2814680-supplementary.pdf
